# Supplementary material for: Anthocyanin Accumulation Provides Protection against High Light Stress While Reducing Photosynthesis in Apple Leaves
Source: Int J Mol Sci. 2022 Oct 20;23(20):12616. doi: 10.3390/ijms232012616 (PMC9604341; doi:10.3390/ijms232012616)
Supplement: Supplementary file 1 [file ijms-23-12616-s001.zip]

Archive with 2 entries (2 files):
- ijms-1975915-Supplemental figures.pdf
- ijms-1975915-Supplemental Tables.xlsx
